# Supplementary material for: Screening of Microalgal Species for Biostimulant and Biofertilizer Applications
Source: Mar Drugs. 2026 Jun 29;24(7):228. doi: 10.3390/md24070228 (PMC13412809; doi:10.3390/md24070228)
Supplement: Supplementary file 1 [file marinedrugs-24-00228-s001.zip]

Archive with 1 entries (1 files):
- marinedrugs-4332517-supplementary.pdf
